# Supplementary material for: Effects of Liraglutide on Myocardial Function After Cardiac Surgery: A Secondary Analysis of the Randomised Controlled GLOBE Trial
Source: J Clin Med. 2020 Mar 2;9(3):673. doi: 10.3390/jcm9030673 (PMC7141279; doi:10.3390/jcm9030673)
Supplement: Supplementary file 1 [file jcm-09-00673-s001.zip]

Archive with 5 entries (4 files):
- Supplementary Material/
- Supplementary Material/GLOBE CO Results Tables.xlsx
- __MACOSX/Supplementary Material/._GLOBE CO Results Tables.xlsx
- Supplementary Material/Contributions to the GLOBE study group.docx
- __MACOSX/Supplementary Material/._Contributions to the GLOBE study group.docx
