# Supplementary material for: Effects of Liraglutide on Myocardial Function After Cardiac Surgery: A Secondary Analysis of the Randomised Controlled GLOBE Trial
Source: J Clin Med. 2020 Mar 2;9(3):673. doi: 10.3390/jcm9030673 (PMC7141279; doi:10.3390/jcm9030673)
Supplement: Supplementary file 1 [file jcm-09-00673-s001.zip › Supplementary Material/GLOBE CO Results Tables.xlsx]

## Sheet: Baseline
GLOBE
Table 1		Intention-to-treat						Postopertive TTE		No postoperative TTE
		All		Liraglutide		Placebo
		261		129		132		191		70
Sex
	Male	211	0.808429	105	0.813953	106	0.80303	151	0.790576	60	0.857143
	Female	50	0.191571	24	0.186047	26	0.19697	40	0.209424	10	0.142857
Ethnic origin
	Caucasian	250	0.957854	123	0.953488	127	0.962121	186	0.973822	64	0.914286
	Other	11	0.0421456	6	0.0465116	5	0.0378788	5	0.026178	6	0.0857143
Age		64.9613	(10.90)	64.6322	(11.18)	65.283	(10.66)	64.2655	11.6017	66.86	8.50573
BMI		27.5055	(4.21)	27.304	(4.04)	27.7023	(4.37)	27.5152	4.40107	27.479	3.66316
Diabetes
	No	219	0.83908	108	0.837209	111	0.840909	163	0.853403	56	0.8
	Type 2 non-insulin	36	0.137931	18	0.139535	18	0.136364	25	0.13089	11	0.157143
	Type 2 insulin	6	0.0229885	3	0.0232558	3	0.0227273	3	0.0157068	3	0.0428571
HbA1c		40.21	(8.92)	40.23	(9.73)	40.2	(8.11)	39.32	8.371	42.75	9.946
ASA score
	II	36	0.137931	22	0.170543	14	0.106061	29	0.151832	7	0.1
	III	189	0.724138	94	0.728682	95	0.719697	137	0.717277	52	0.742857
	IV	36	0.137931	13	0.100775	23	0.174242	25	0.13089	11	0.157143
Smoker past year		54	0.206897	26	0.20155	28	0.212121	38	0.198953	16	0.228571
Creatinine clearance		80.3946	(16.57)	80.6322	(17.00)	80.1624	(16.21)	78.6727	15.3978	81.0257	16.9736
Euroscore II		1.27	(0.89 - 1.97)	1.22	(0.84 - 1.93)	1.34	(0.90 - 2.05)	1.34	(0.90 - 2.24)	1.17	(0.82 - 1.67)
Duration of surgery		222	(165-293)	222	(162-276)	219	(169-308)	230	(168 - 305)	202	(151 - 247)
Type of surgery
	CABG procedure	92	35	46	36	46	35	38	0.198953	54	0.771429
	Single non-CABG procedure	102	39	52	40	50	38	94	0.492147	8	0.114286
	Two procedures	55	21	26	20	29	22	48	0.251309	7	0.1
	Three or more procedures	12	5	5	4	7	5	11	0.0575916	1	0.0142857
Type of anesthesia, No. (%)
	Propofol	16	0.0613027	8	0.0620155	8	0.0606061	9	0.0471204	7	0.1
	Sevoflurane	245	0.938697	121	0.937984	124	0.939394	182	0.95288	63	0.9
Comorbidities
	Hypertension	111	0.425287	57	0.44186	54	0.409091	77	0.403141	34	0.485714

## Sheet: Primary Outcomes
GLOBE
		Intention-to-treat								P	Test	Per-protocol						P	Test	No diabetes mellitus				P	Test	Diabetes mellitus				P	Test	No corticosteroids				P	Test	Corticosteroids administered				P	Test
	f	All		Liraglutide		Placebo		Difference	95% CI	P	Test	All		Liraglutide		Placebo				Liraglutide		Placebo				Liraglutide		Placebo				Liraglutide		Placebo				Liraglutide		Placebo
PRIMARY OUTCOME		261		129		132						257		126		131				108		111				21		21				48		49				81		83
Insulin therapy		135	0.517241	55	0.426357	80	0.606061	0.18	6-30%	0.003	Chi-square	132	0.513619	53	0.420635	79	0.603053	0.003	Chi-square	39	0.361111	60	0.540541	0.008	Chi-square	16	0.761905	20	0.952381	0.092	Fisher Exact	11	0.229167	21	0.428571	0.037	Chi-square	44	0.54321	59	0.710843	0.026	Chi-square						Insulin therapy
SECONDARY OUTCOMES																																																	Total intraoperative dose
Insulin																																																	Number of administrations
	Total intraoperative dose	2	(0-4)	0	(0-3)	2	(0-5)	2	(0.9-3.1)	0.003	Mann-Whitney U	2	(0-4)	0	(0-3)	2	(0-5)	0.003	Mann-Whitney U	0	(0-2)	2	(0-4)	0.006	Mann-Whitney U	3	(1-5)	5	(2-11.5)	0.113	Mann-Whitney U	0	(0-0)	0	(0-2.5)	0.049	Mann-Whitney U	2	(0-4)	3	(0-6)	0.014	Mann-Whitney U						Glucose control
	Number of administrations	1	(0-1)	0	(0-1)	1	(0-2)	1	(0.5-1.5)	0.001	Mann-Whitney U	1	(0-2)	0	(0-1)	1	(0-2)	0.001	Mann-Whitney U	0	(0-1)	1	(0-2)	0.004	Mann-Whitney U	1	(0.5-2)	2	(1-3)	0.05	Mann-Whitney U	0	(0-0)	0	(0-1)	0.042	Mann-Whitney U	1	(0-1)	1	(0-2)	0.005	Mann-Whitney U						Intraoperative mean glucose
Glycaemic control																																																	Postoperative mean glucose
Intraoperative
	Mean glucose	6.63	1.1	6.3	1.1	7	1.1	0.66042	(0.39-0.93)	<0.001	Student t test	6.63	1.1	6.3	1.1	6.9	1.1	<0.001	Student t test	6.1	0.95	6.8	0.95	<0.001	Student t test	7.5	1.1	8	1.2	0.176	Student t test	6.0265	1.13341	6.6885	1.19309	0.006	Student t test	6.4571	1.03975	7.1159	1	<0.001	Student t test
	Hyperglycaemia (>11) incidence	12	0.045977	7	0.0542636	5	0.0378788	-0.01638	(-7%-3%)	0.568	Fisher Exact	11	0.0428016	6	0.047619	5	0.0381679	0.766	Fisher Exact	4	0.037037	4	0.036036	0.97	Chi-square	3	0.142857	1	0.047619	0.29	Fisher Exact	1	0.0208333	2	0.0408163	1	Fisher Exact	6	0.0740741	3	0.0361446	0.325	Fisher Exact
	Hypoglycaemia mild (2.3-4) incidence	5	0.0191571	3	0.0232558	2	0.0151515	-0.0081	(-4%-3%)	0.681	Fisher Exact	4	0.0155642	2	0.015873	2	0.0152672	1	Fisher Exact	3	0.0277778	2	0.018018	0.63	Fisher Exact	0	0	0	0	-	-	1	0.0208333	1	0.0204082	1	Fisher Exact	2	0.0246914	1	0.0120482	0.618	Fisher Exact
	Hypoglycaemia severe (<2.3) incidence	2	0.00766284	1	0.00775194	1	0.00757576	-0.00018	(-2%-2%)	1	Fisher Exact	2	0.0077821	1	0.00793651	1	0.00763359	1	Fisher Exact	1	0.00925926	1	0.00900901	0.98	Fisher Exact	0	0	0	0	-	-	0	0	0	0	-	-	1	0.0123457	1	0.0120482	1	Fisher Exact
	MAG	0.86	(0.62 - 1.35)	0.86	(0.56 - 1.49)	0.9	(0.66 - 1.29)	0.04	(-0.15-0.23)	0.66	Mann-Whitney U	0.87	(0.62 - 1.35)	0.85	(0.56 - 1.48)	0.92	(0.67 - 1.30)	0.617	Mann-Whitney U	0.77	(0.55 - 1.39)	0.8601	(0.67 - 1.30)	0.233	Mann-Whitney U	1.24	(0.85 - 1.87)	1.0631	(0.66 - 1.28)	0.099	Mann-Whitney U	0.6363	(0.47 - 1.02)	0.6897	(0.53 - 1.03)	0.789	Mann-Whitney U	1.022	(0.64 - 1.67)	1.0971	(0.77 - 1.40)	0.94	Mann-Whitney U
Postoperative
	Mean glucose postop	8.999	1.4	8.8	1.4	9.2	1.4	0.49356	(0.15-0.84)	0.006	Student t test	8.999	1.4	8.7	1.4	9.2	1.4	0.003	Student t test	8.5	1.2	9	1.2	0.002	Student t test	10.1	1.3	10.4	1.7	0.576	Student t test	8.1155	1.59618	8.4779	1.26193	0.217	Student t test	9.1507	1.03975	9.7246	1.3	0.003	Student t test
	Hyperglycaemia (>11) incidence	92	0.35249	42	0.325581	50	0.378788	0.05499	(-7%-18%)	0.36	Chi-square	90	0.350195	41	0.325397	49	0.374046	0.43	Chi-square	26	0.240741	34	0.306306	0.28	Chi-square	16	0	16	0	1	Chi-square	11	0.229167	11	0.22449	0.956	Chi-square	31	0.382716	39	0.46988	0.251	Chi-square
	Hypoglycaemia mild (2.3-4) incidence	0	0	0	0	0	0	-	-	-	-	0	0	0	0	0	0	-	-	0	0	0	0	-	-	0	0	0	0	-	-	0	0	0	0	-	-	0	0	0	0	-	-
	Hypoglycaemia severe (<2.3) incidence	0	0	0	0	0	0	-	-	-	-	0	0	0	0	0	0	-	-	0	0	0	0	-	-	0	0	0	0	-	-	0	0	0	0	-	-	0	0	0	0	-	-
	MAG	0.31	(0.19 - 0.49)	0.29	(0.18 - 0.45)	0.33	(0.19 - 0.52)	0.04	(-0.02-0.10)	0.29	Mann-Whitney U	0.31	(0.19 - 0.49)	0.29	(0.18 - 0.45)	0.33	(0.19 - 0.52)	0.327	Mann-Whitney U	0.27	(0.16 - 0.42)	0.29	(0.18 - 0.43)	0.443	Mann-Whitney U	0.46	(0.25 - 0.70)	0.5619	(0.40 - 0.76)	0.512	Mann-Whitney U	0.2629	(0.15 - 0.44)	0.2563	(0.14 - 0.37)	0.554	Mann-Whitney U	0.3116	(0.20 - 0.48)	0.3878	(0.25 - 0.56)	0.055	Mann-Whitney U
Nausea and Vomiting
	Preoperative	5	0.0191571	4	0.0310078	1	0.00757576	-0.02374	(-6%-1%)	0.21	Fisher exact	2	0.0077821	2	0.015873	0	0	0.241	Fisher exact	4	0.037037	0	0	0.06	Fisher Exact	0	0	1	0.047619	1	Fisher Exact	1	0.0208333	1	0.0204082	1	Fisher Exact	3	0.037037	0	0	0.116	Fisher Exact
	Postoperative	60	0.229885	33	0.255814	27	0.204545	-0.048	(-15%-6%)	0.37	Chi-square	59	0.229572	32	0.253968	27	0.206107	0.459	Chi-square	29	0.268519	25	0.225225	0.528	Chi-square	4	0.190476	2	0.0952381	0.661	Fisher Exact	13	0.270833	13	0.265306	1	Chi-square	20	0.246914	14	0.168675	0.331	Chi-square
Complications
	Composite endpoint cardiac	111	0.425287	53	0.410853	58	0.439394	0.02854	(-9%-15%)	0.641	Chi-square	108	0.420233	51	0.404762	57	0.435115	0.705	Chi-square	44	0.407407	48	0.432432	0.708	Chi-square	9	0.428571	10	0.47619	0.757	Chi-square	22	0.458333	21	0.428571	0.768	Chi-square	31	0.382716	37	0.445783	0.412	Chi-square
	Composite endpoint infectious	23	0.0881226	12	0.0930233	11	0.0833333	-0.00969	(-8%-6%)	0.782	Chi-square	23	0.0894942	12	0.0952381	11	0.0839695	0.829	Chi-square	11	0.101852	8	0.0720721	0.434	Chi-square	1	0.047619	3	0.142857	0.606	Fisher Exact	6	0.125	3	0.0612245	0.317	Fisher Exact	6	0.0740741	8	0.0963855	0.781	Chi-square
	Composite endpoint other	51	0.195402	23	0.178295	28	0.212121	0.03383	(-6%-13%)	0.491	Chi-square	49	0.190661	22	0.174603	27	0.206107	0.53	Chi-square	19	0.175926	27	0.243243	0.221	Chi-square	4	0.190476	1	0.047619	0.343	Fisher Exact	9	0.1875	9	0.183673	0.961	Chi-square	4	0.0493827	19	0.228916	0.37	Chi-square
	Any complications	144	0.551724	68	0.527132	76	0.575758	0.04863	(-7%-17%)	0.43	Chi-square	141	0.548638	66	0.52381	75	0.572519	0.454	Chi-square	57	0.527778	65	0.585586	0.389	Chi-square	11	0.52381	11	0.52381	1	Chi-square	30	0.625	27	0.55102	0.459	Chi-square	38	0.469136	49	0.590361	0.12	Chi-square
	Delirium (ICU + Ward)	14	0.0536398	4	0.0310078	10	0.0757576	0.04475	(-1%-10%)	0.17	Fisher exact	13	0.0505837	4	0.031746	9	0.0687023	0.256	Fisher exact	3	0.0277778	8	0.0720721	0.22	Fisher exact	1	0.047619	2	0.0952381	1	Fisher exact	3	0.0625	5	0.102041	0.715	Fisher Exact	1	0.0123457	5	0.060241	0.21	Fisher Exact
	Delirium (CAM-ICU only)	9	0.0344828	2	0.0155039	7	0.0530303	0.03753	(-1%-8%)	0.17	Fisher exact	8	0.0311284	2	0.015873	6	0.0458015	0.282	Fisher exact	1	0.00925926	6	0.0540541	0.12	Fisher exact	1	0.047619	1	0.047619	1	Fisher exact	1	0.0208333	4	0.0816327	0.362	Fisher Exact	1	0.0123457	3	0.0361446	0.62	Fisher Exact
Haemodynamics
	Heart rate begin surgery	72.55	16.955	77.38	16.103	67.86	16.494	-10	(-13– -5.5)	<0.001	Student t test
	Heart rate end surgery	75.22	16.051	78.26	12.511	72.32	18.403	-6	(-9.8– -2.1)	0.003	Student t test
	Heart rate 1h postop	76.83	13.186	80.75	12.287	73.02	12.953	-8	(-11– -4.6)	<0.001	Student t test																																					Insulin therapy
	Mean arterial pressure begin surgery	89.8	19.3	91.99	18.136	87.66	20.126	-4	(-9– 0.39)	0.072	Student t test																																						Any insulin administered
	Mean arterial pressure end surgery	69.2	13.9	71.36	12.705	67.19	14.758	-4	(7.6– -0.77)	0.016	Student t test																																						Total intraoperative dose
	Mean arterial pressure 1h postop	76.9	14.6	77.12	15.645	76.76	13.477	0	(-3.9– 3.2)	0.845	Student t test																																						Number of administrations
																																																Glucose control
																																																	Intraoperative mean glucose
																																																	Postoperative mean glucose
[truncated: 21 more columns]

## Sheet: Cardiac Outcomes
GLOBE
		Intention-to-treat																P	Test
			All				Liraglutide				Placebo			Difference	CI Low	CI High	95% CI	P	Test
OUTCOME		N	261		SE	N	129		SE	N	132		SE
Medication
Number of patients
	Noradrenaline	261	192	0.735632		129	95	0.736434	0.039	132	97	0.734848	0.039	-2	-0.11	0.11	(-11 – 11)	0.977	Chi-square
	Dobutamine	260	19	0.0730769		128	7	0.0546875	0.02	132	12	0.0909091	0.025	-5	-0.1	0.03	(-10 – 3)	0.255	Chi-square
	Milrinone	260	18	0.0692308		128	8	0.0625	0.021	132	10	0.0757576	0.023	-2	-0.08	0.05	(-8 – 5)	0.661	Chi-square
	Amiodarone	261	16	0.0613027		129	9	0.0697674	0.023	132	7	0.0530303	0.02	2	-0.04	0.08	(-4 – 8)	0.573	Chi-square
Total dose in first 48h
	Noradrenaline (mcg)	261	300	(0 – 1767)		129	245	(0 – 1625)		132	300	(0 – 1786)		-55				0.985	Mann-Whitney U
	Dobutamine (mcg)	260	0	(0 – 0)		128	0	(0 – 0)		132	0	(0 – 0)		0				0.245	Mann-Whitney U
	Milrinone (mg)	260	0	(0 – 0)		128	0	(0 – 0)		132	0	(0 – 0)		0				0.658	Mann-Whitney U
	Amiodarone (mg)	261	0	(0 – 0)		129	0	(0 – 0)		132	0	(0 – 0)		0				0.518	Mann-Whitney U
Haemodynamics
Heart rate
	Start Surgery	256	73.13	15.671	0.979	128	77.32	16.037	1.417	128	68.94	14.159	1.252	8.38	4.7	12.1	(4.7 – 12.1)	<0.001	Student t test										(-)
	End Surgery	255	76.16	13.763	0.862	128	78.31	12.417	1.102	127	74.04	14.721	1.301	4.27	0.9	7.6	(0.9 – 7.6)	0.013	Student t test
	Postoperative 1h	259	77.19	12.256	0.762	130	80.81	12.212	1.075	129	73.59	11.238	0.986	7.22	4.3	10.1	(4.3 – 10.1)	<0.001	Student t test
	Postoperative 6h	254	81.35	13.546	0.85	127	83.5	13.103	1.163	127	79.2	13.691	1.215	4.3	1	7.6	(1 – 7.6)	0.011	Student t test
	Postoperative 12h	255	79.95	13.161	0.824	129	82.87	13.818	1.231	126	77.09	11.861	1.044	5.78	2.6	8.9	(2.6 – 8.9)	<0.001	Student t test
	Postoperative 18h	213	80.4	14.834	1.016	108	83.22	15.849	1.547	105	77.67	13.286	1.278	5.55	1.6	9.5	(1.6 – 9.5)	0.006	Student t test
	Postoperative 24h	91	81.87	20.42	2.141	42	82.8	19.228	2.747	49	80.79	21.914	3.381	2.01	-6.6	10.6	(-6.6 – 10.6)	0.642	Student t test
	Mean postoperative	260	79.7122	11.4802	0.71197	129	82.6	11.7	1.02887	131	76.9	10.6	0.92345	5.7	3	8.4	(3 – 8.4)	<0.001	Student t test
Mean arterial pressure
	Start Surgery	257	90.04	18.404	1.148	128	91.74	18.107	1.6	129	88.35	18.61	1.638	3.393	-1.1	7.9	(-1.1 – 7.9)	0.14	Student t test
	End Surgery	256	69.94	11.864	0.78	127	71.31	12.674	1.125	129	68.6	10.892	1.069	2.71	-0.2	5.6	(-0.2 – 5.6)	0.068	Student t test
	Postoperative 1h	259	77.33	13.77	0.856	129	77.3	15.664	1.379	130	77.36	11.653	1.022	-0.059	-3.4	3.3	(-3.4 – 3.3)	0.972	Student t test
	Postoperative 6h	254	77.65	12.731	0.799	128	77.66	13.279	1.174	126	77.63	12.202	1.087	0.037	-3.1	3.2	(-3.1 – 3.2)	0.982	Student t test
	Postoperative 12h	254	77.59	12.666	0.795	126	78.38	11.583	1.032	128	76.81	13.65	1.206	1.568	-1.6	4.7	(-1.6 – 4.7)	0.325	Student t test
	Postoperative 18h	212	75.54	18.915	0.889	105	76.81	17.016	1.301	107	74.29	20.614	1.219	2.52	-2.6	7.6	(-2.6 – 7.6)	0.333	Student t test
	Postoperative 24h	89	73.54	16.868	1.352	49	73	14.284	1.365	40	74.2	19.75	2.52	-1.2	-8.4	6	(-8.4 – 6)	0.741	Student t test
	Mean postoperative	259	77.7703	9.17676	0.57022	129	78.0286	9.09793	0.80103	130	77.5141	9.28236	0.81412	0.51445	-1.7	2.8	(-1.7 – 2.8)	0.653	Student t test
Sinus rhythm
	Start Surgery	148	136	0.918919	0.03098	72	65	0.902778	0.04419	76	71	0.934211	0.04356	-0.03	-0.12	0.06	(-12 – 6)	0.487	Chi-square
	End Surgery	120	107	0.891667	0.0305	59	53	0.898305	0.04349	61	54	0.885246	0.04296	0.01	-0.1	0.13	(-10 – 13)	0.82	Chi-square
	Postoperative 1h	235	204	0.868085	0.02562	116	105	0.905172	0.0344	119	99	0.831933	0.03783	0.07	-0.01	0.16	(-1 – 16)	0.098	Chi-square
	Postoperative 6h	235	205	0.87234	0.02546	118	106	0.898305	0.03383	117	99	0.846154	0.03783	0.05	-0.03	0.14	(-3 – 14)	0.233	Chi-square
	Postoperative 12h	229	202	0.882096	0.02594	114	104	0.912281	0.03494	115	98	0.852174	0.03821	0.06	-0.02	0.14	(-2 – 14)	0.16	Chi-square
	Postoperative 18h	182	159	0.873626	0.03026	88	81	0.920455	0.04272	94	78	0.829787	0.04296	0.09	-0.01	0.19	(-1 – 19)	0.066	Chi-square
	Postoperative 24h	74	58	0.783784	0.02578	38	33	0.868421	0.03857	36	25	0.694444	0.03423	0.17	-0.02	0.36	(-2 – 36)	0.071	Chi-square
Echocardiography
Preoperative
Left ventricular systolic function		162	0.62069			83	0.643411			79	0.598485							0.365	Chi-square
	Good		126	0.777778	0.03276		67	0.807229	0.04356		59	0.746835	0.04923	0.0603935	-0.07	0.19	(-7 – 19)	0.358	Chi-square
	Mildy reduced		21	0.12963	0.02647		10	0.120482	0.03595		11	0.139241	0.0392	-0.0187586	-0.12	0.09	(-12 – 9)	0.724	Chi-square
	Moderately reduced		13	0.0802469	0.02141		6	0.0722892	0.0286		7	0.0886076	0.03218	-0.0163184	-0.1	0.07	(-10 – 7)	0.704	Chi-square
	Severely reduced		2	0.0123457	0.0087		0	0	0		2	0.0253165	0.01779	-0.0253165	-0.06	0.01	(-6 – 1)	0.159	Chi-square
Right ventricular systolic function		149	0.570881			75	0.581395			74	0.560606							0.559	Chi-square
	Good		142	0.95302	0.01739		71	0.946667	0.02612		71	0.959459	0.02308	-0.0127928	-0.08	0.06	(-8 – 6)	0.714	Chi-square
	Mildy reduced		6	0.0402685	0.01616		3	0.04	0.02278		3	0.0405405	0.02308	-0.000540541	-0.06	0.06	(-6 – 6)	0.987	Chi-square
	Moderately reduced		1	0.00671141	0.00671		1	0.0133333	0.01333		0	0	0	0.0133333	-0.01	0.04	(-1 – 4)	0.321	Chi-square
	Severely reduced		0	0	0		0	0	0		0	0	0	0				-
Postoperative
Left ventricular systolic function		170	0.651341			87	0.674419			83	0.628788							0.169	Chi-square
	Good		103	0.605882	0.03759		59	0.678161	0.05038		44	0.53012	0.05512	0.14804	0	0.3	(0 – 30)	0.049	Chi-square
	Mildy reduced		45	0.264706	0.03394		17	0.195402	0.04276		28	0.337349	0.05221	-0.141947	-0.28	-0.01	(-28 – -1)	0.037	Chi-square
	Moderately reduced		16	0.0941176	0.02246		7	0.0804598	0.02933		9	0.108434	0.03434	-0.027974	-0.12	0.06	(-12 – 6)	0.535	Chi-square
	Severely reduced		6	0.0352941	0.01419		4	0.045977	0.02258		2	0.0240964	0.01693	0.0218806	-0.03	0.08	(-3 – 8)	0.443	Chi-square
Right ventricular systolic function		159	0.609195			81	0.627907			78	0.590909							0.609	Chi-square
	Good		80	0.503145	0.03978		45	0.555556	0.05556		35	0.448718	0.05668	0.106838	-0.05	0.26	(-5 – 26)	0.18	Chi-square
	Mildy reduced		51	0.320755	0.03713		24	0.296296	0.05105		27	0.346154	0.05422	-0.0498575	-0.2	0.1	(-20 – 10)	0.504	Chi-square
	Moderately reduced		25	0.157233	0.02896		11	0.135802	0.0383		14	0.179487	0.04373	-0.0436847	-0.16	0.07	(-16 – 7)	0.453	Chi-square
	Severely reduced		3	0.0188679	0.01082		1	0.0123457	0.01235		2	0.025641	0.01801	-0.0132953	-0.06	0.03	(-6 – 3)	0.541	Chi-square
Biomarkers (peak)
CKMB		213	29	(17 – 43)		105	26	(15 – 43)		108	30	(21 – 48)		-4				0.121	Mann-Whitney U
Troponin		48	344	(222 – 576)		24	286	(196 – 516)		24	416	(238 – 688)		-130				0.261	Mann-Whitney U
Creatinine		261	88	(78 – 98)		129	88	(78 – 99)		132	87	(76 – 98)		1				0.721	Mann-Whitney U
Lactate		258	2	(1.5 – 2.9)		129	2	(1.4 – 2.9)		129	2	(1.5 – 3.0)		0				0.697	Mann-Whitney U
